# Supplementary material for: Population variability in thermal performance of pre-spawning adult Chinook salmon
Source: Conserv Physiol. 2023 May 3;11(1):coad022. doi: 10.1093/conphys/coad022 (PMC10157787; doi:10.1093/conphys/coad022)
Supplement: Web_Material_coad022 [file web_material_coad022.zip]

Archive with 1 entries (1 files):
- vanwert-supplementary-materials.pdf
